# Supplementary material for: Brassinosteroids mediate proper coordination of sepal elongation
Source: bioRxiv. 2025 Jul 14:2025.07.13.664398. Preprint. [Version 1] doi: 10.1101/2025.07.13.664398 (PMC12338598; doi:10.1101/2025.07.13.664398)
Supplement: Supplement 2 [file media-2.xlsx]

## Sheet: Sheet 1
GO_term

## Sheet: Sheet 2
GO_term

## Sheet: Sheet 3
GO_term

## Sheet: Sheet 4
GO_term

## Sheet: Sheet 5
GO_term

## Sheet: Sheet 6
GO_term

## Sheet: Sheet 7
GO_term

## Sheet: Sheet 8
GO_term

## Sheet: Sheet 9
GO_term

## Sheet: Sheet 10
GO_term

[truncated: 7 more sheets: Sheet 11, Sheet 12, Sheet 13, Sheet 14, Sheet 15, Sheet 16, Sheet 17]
